# Supplementary material for: Medical Education: Patients’ Perspectives on Clinical Training and Informed Consent
Source: Int J Environ Res Public Health. 2022 Jun 22;19(13):7611. doi: 10.3390/ijerph19137611 (PMC9265405; doi:10.3390/ijerph19137611)
Supplement: Supplementary file 1 [file ijerph-19-07611-s001.zip]

Archive with 1 entries (1 files):
- ijerph-1741201-supplementary.pdf
